# Supplementary material for: Effect of land cover and landscape fragmentation on anopheline mosquito abundance and diversity in an important Colombian malaria endemic region
Source: PLoS One. 2020 Oct 15;15(10):e0240207. doi: 10.1371/journal.pone.0240207 (PMC7561141; doi:10.1371/journal.pone.0240207)
Supplement: S1 Data — (XLSX) [file pone.0240207.s003.xlsx]

## Sheet: Linear regression result
Results
Variable	Slope	Std. error a	Intercept	Std. error b	r	p
Number of patches	-646.5	169.94	1449.8	187.67	-0.91011	0.031914
Patch density	-0.4873	0.091115	1.13	0.10062	-0.95135	0.012785
Effective Mesh Size	-120.06	23.957	196.5	26.456	-0.94514	0.015298
SHDI	0.61955	0.29208	0.74156	0.32254	0.77458	0.12404

## Sheet: CCA results
> ccamodel
Call: cca(formula = Species ~ Forest + Water_bodies + Shrub + Bare_soil +
Grass + Wetland, data = Covers)
Inertia Proportion Rank
Total 0.9635 1.0000
Constrained 0.6659 0.6911 4
Unconstrained 0.2976 0.3089 4
Inertia is scaled Chi-square
Eigenvalues for constrained axes:
CCA1 CCA2 CCA3 CCA4
0.4930 0.1445 0.0261 0.0023
Eigenvalues for unconstrained axes:
CA1 CA2 CA3 CA4
0.19991 0.04479 0.04288 0.01004
> vif.cca(ccamodel)
Forest Water_bodies Shrub Bare_soil Grass Wetland
9.242464 2.071262 5.835081 5.500739 8.233590 8.847735
> anova.cca(ccamodel)
Permutation test for cca under reduced model
Permutation: free
Number of permutations: 999
Model: cca(formula = Species ~ Forest + Water_bodies + Shrub + Bare_soil + Grass + Wetland, data = Covers)
Df ChiSquare F Pr(>F)
Model 6 0.66590 2.9833 0.002 **
Residual 8 0.29762
---
Signif. codes: 0 ‘***’ 0.001 ‘**’ 0.01 ‘*’ 0.05 ‘.’ 0.1 ‘ ’ 1
> anova.cca(ccamodel, by="axis")
Permutation test for cca under reduced model
Forward tests for axes
Permutation: free
Number of permutations: 999
Model: cca(formula = Species ~ Forest + Water_bodies + Shrub + Bare_soil + Grass + Wetland, data = Covers)
Df ChiSquare F Pr(>F)
CCA1 1 0.49296 16.5636 0.002 **
CCA2 1 0.24455 14.8569 0.031 *
CCA3 1 0.02610 0.8768 0.983
CCA4 1 0.00230 0.0772 1.000
Residual 10 0.29762
Signif. codes: 0 ‘***’ 0.001 ‘**’ 0.01 ‘*’ 0.05 ‘.’ 0.1 ‘ ’ 1
